# Supplementary material for: Radiocarbon constraints on the glacial ocean circulation and its impact on atmospheric CO2
Source: Nat Commun. 2017 Jul 13;8:16010. doi: 10.1038/ncomms16010 (PMC5511348; doi:10.1038/ncomms16010)
Supplement: Supplementary Data 1 [file ncomms16010-s2.xlsx]

## Sheet: Data
CORE	Reference.	Site number	Entry number	Lat (N)	Long (W)	Water Depth	Modern deep water age (GLODAP)	Sediment depth (cmbsf)	Calendar age (cal-yrs)	Estimated Error	Basis for calendar age	Sed depth/age ratio (cm/kyr)	Planktonic 14C age (14C-yrs)	Error	Species	Benthic 14C age (14C-yrs)	Error	Species	MOD R-age (GLODAP @ 50m) (14C-yrs)	LGM R-Age (14C-yrs)	error	LGM R-age basis	B-P (14C-yrs)	*Error	B-atm (14C-yrs)	*Error	Revised cal. age (using Intcal13 and est'd LGM R) (cal-yrs)	error (95%CI)	FLAG	Comments
MD97-2121	Skinner et al., 2015	1	1	-40.3822	-177.995	2314	1619.2	671	17845	380	Rerewhakaaitu tephra (Lowe et al., 2013)	37.6016	15986	56	G.inflata	17207	61	mixed species	560	1286	123	tephra	1221	58.5534	2507	181.553	17885.6	292.5
MD97-2121	this study	1	2	-40.3822	-177.995	2314	1619.2	714	18870.6	400	inteprolated from tephra (Lowe et al., 2013)	37.8367	16501	85	G.inflata	17988	81	mixed species	560	1252.01	250	interpolated from tephra, vs. depth	1487	83.0241	2739.01	333.024	18456.5	517.45
MD97-2121	this study	1	3	-40.3822	-177.995	2314	1619.2	781	20468.6	400	inteprolated from tephra (Lowe et al., 2013)	38.156	18197	72	G.inflata	19229	74	mixed species	560	1199.05	250	interpolated from tephra, vs. depth	1032	73.0068	2231.05	323.007	20524.7	613.8
MD97-2121	this study	1	4	-40.3822	-177.995	2314	1619.2	810	21160.3	400	inteprolated from tephra (Lowe et al., 2013)	38.2793	18691	71	G.inflata	19854	81	mixed species	560	1176.12	250	interpolated from tephra, vs. depth	1163	76.1643	2339.12	326.164	21188.7	607.7
MD97-2121	this study	1	5	-40.3822	-177.995	2314	1619.2	860	22352.8	400	inteprolated from tephra (Lowe et al., 2013)	38.4739	19650	75	G.inflata	21103	99	mixed species	560	1136.6	250	interpolated from tephra, vs. depth	1453	87.8237	2589.6	337.824	22371	535.1
MD97-2121	Skinner et al., 2015	1	6	-40.3822	-177.995	2314	1619.2	986	25358	162	Kawakawa tephra (Vandergoes et al., 2013)	38.8832	22322	85	G.inflata	23974	97	mixed species	560	1037	304	tephra	1652	91.1976	2689	395.198	25504	614.95		>23ka, retained
SO213-82-1	Ronge et al., 2016	2	7	-45.7775	-176.602	2066	1349.2	72	21163.8	256.75	Planktic ages calibrated using INTCAL13 (not as ublished)	3.40204	18050	95	G.bulloides	21400	230	Mixedbenthics	585.8	535	250	Stratigraphic alignment to MD97-2120	3350	175.962	3885	425.962	21187	630
SO213-84-1	Ronge et al., 2016	3	8	-45.1251	-174.582	972	899.7	55	20316.2	173.25	Planktic ages calibrated using INTCAL13 (not as ublished)	2.70719	17700	70	G.bulloides	18600	210	Mixedbenthics	585.8	856	250	Stratigraphic alignment to MD97-2120	900	156.525	1756	406.525	20310.4	587.4
Nesmeyanov GGC-20	Keigwin & Schlegel, 2002	4	9	48.9	-150.4	1510	2041.1	230	19440	NaN	Based on planktic ages	11.8313	17350	100	N.pachyderma (s)	18700	140	U.peregrina	1129.2	1379.2	250	modern +250	1350	121.655	2729.2	371.655	19480	569.95
Nesmeyanov GGC-18	Keigwin & Schlegel, 2002	5	10	48.9	-150.4	1700	2079.5	216	18170	NaN	Based on planktic ages	11.8877	16250	120	N.pachyderma (s)	17800	140	U.peregrina	1129.2	1379.2	250	modern +250	1550	130.384	2929.2	380.384	18262.5	531.45
Nesmeyanov GGC-15	Keigwin & Schlegel, 2002	6	11	48.9	-150.4	1980	2119.5	170	19780	NaN	Based on planktic ages	8.59454	17650	80	N.pachyderma (s)	19200	110	U.peregrina	1129.2	1379.2	250	modern +250	1550	96.1769	2929.2	346.177	19845.7	606.65
B34-91	Keigwin & Schlegel, 2002	7	12	49.1	-150.3	1227	1949.1	225	19260	NaN	Based on planktic ages	11.6822	17200	80	N.pachyderma (s)	18650	110	U.peregrina	1129.2	1379.2	250	modern +250	1450	96.1769	2829.2	346.177	19340.6	550.4
Nesmeyanov GGC-27	Keigwin & Schlegel, 2002	8	13	49.6	-150.2	995	1778	70	18750	NaN	Based on planktic ages	3.73333	16750	200	N.pachyderma (s)	18200	95	U.peregrina	1129.2	1379.2	250	modern +250	1450	156.565	2829.2	406.565	18854.6	558.4
SH_SOI_A04	Hines et al. 2016	9	14	-45	-148	1575	1283.1	-	18101.5	65.1243	U-series dates	-				15995	55	Desmophyllum dianthus	624	874	250	modern+250 (no surface age)	215	250	1089	188.5				Coral, no surface age
SH_SOI_F06	Hines et al. 2016	10	15	-45	-148	1523	1234.2	-	18333.3	38.1176	U-series dates	-				16130	60	Desmophyllum dianthus	624	874	250	modern+250 (no surface age)	178	250	1052	169.5				Coral, no surface age
SH_SOI_E03	Hines et al. 2016	11	16	-45	-148	1460	1234.2	-	19273.9	57.0517	U-series dates	-				17180	60	Desmophyllum dianthus	624	874	250	modern+250 (no surface age)	321	250	1195	170.5				Coral, no surface age
SH_SOI_G10-2	Hines et al. 2016	12	17	-45	-148	1575	1283.1	-	19456.6	107.865	U-series dates	-				17610	60	Desmophyllum dianthus	624	874	250	modern+250 (no surface age)	632	250	1506	244.5				Coral, no surface age
SH_SOI_E04	Hines et al. 2016	13	18	-45	-148	1460	1234.2	-	19482.8	60.5315	U-series dates	-				17030	60	Desmophyllum dianthus	624	874	250	modern+250 (no surface age)	33	250	907	201				Coral, no surface age
SH_SOI_F05	Hines et al. 2016	14	19	-45	-148	1523	1234.2	-	20366.9	108.806	U-series dates	-				18350	70	Desmophyllum dianthus	624	874	250	modern+250 (no surface age)	595	250	1469	248				Coral, no surface age
SH_SOI_F04-2	Hines et al. 2016	15	20	-45	-148	1523	1234.2	-	21344.5	152.953	U-series dates	-				19030	80	Desmophyllum dianthus	624	874	250	modern+250 (no surface age)	511	250	1385	285.5				Coral, no surface age
SH_SOI_E02	Hines et al. 2016	16	21	-45	-148	1460	1234.2	-	21408.4	57.3615	U-series dates	-				19220	80	Desmophyllum dianthus	624	874	250	modern+250 (no surface age)	659	250	1533	211.5				Coral, no surface age
MD97-2138	Broecker & Clark, 2011	17	22	-1	-146	1900	1867.7	208	20665	700	Planktic ages calibrated using INTCAL09	10.0653	18636	150	N.dutertrei, G.sacculifer, P. obliquiloculata,G.tumida	20590	140	mixed species	581.6	831.6	250	modern +250	1954	145.086	2785.6	395.086	21476.2	654.25
MR01-K03 PC4/PC5	Ahagon et al., 2003	18	23	41.1183	-142.403	1366	2086.2	540-542	18960	220	Planktic ages calibrated using INTCAL98	28.481	16450	220	mixed species	17650	200	mixed species	900.5	1150.5	250	modern +250	1200	210.238	2350.5	460.238	18950.7	554.35
MR01-K03 PC4/PC5	Ahagon et al., 2003	18	24	41.1183	-142.403	1366	2086.2	642-644	20980	130	Planktic ages calibrated using INTCAL98	30.6006	18200	130	mixed species	19650	220	mixed species	900.5	1150.5	250	modern +250	1450	180.693	2600.5	430.693	21038.8	624.2
MD01-2420	Okazaki et al., 2012	19	25	36.1	-141.8	2101	2100.6	494.2	19132	159	Planktic ages calibrated using CALIB 6.0, Marine09	25.8311	16457	141	G.bulloides, G.inflata	18000	75	mixed species	601.1	851.1	250	modern +250	1543	112.929	2394.1	362.929	19021.2	539.2
MD01-2420	Okazaki et al., 2012	19	26	36.1	-141.8	2101	2100.6	506.6	19675	168	Planktic ages calibrated using CALIB 6.0, Marine09	25.7484	17020	50	G.bulloides, G.inflata	18350	70	mixed species	601.1	851.1	250	modern +250	1330	60.8276	2181.1	310.828	19599.6	572.6
MD01-2420	Okazaki et al., 2012	19	27	36.1	-141.8	2101	2100.6	602.1	22745	356	Planktic ages calibrated using CALIB 6.0, Marine09	26.4718	19555	60	G.bulloides, G.inflata	21100	100	mixed species	601.1	851.1	250	modern +250	1545	82.4621	2396.1	332.462	22750.2	567.15
KT89-18-P4	Murayama et al., 1992	20	28	-32.15	-133.9	2700	1546.9	449-453	19930	900	Planktic ages calibrated using INTCAL09	22.5289	17275	478	P.obliquiloculata	19267	557	mixed species	561.9	811.9	250	modern +250	1992	519.005	2803.9	769.005	19944.5	590.45
KT89-18-P4	Murayama et al., 1992	20	29	-32.15	-133.9	2700	1546.9	534-538	22980	900	Planktic ages calibrated using INTCAL09	23.2376	19655	303	P.obliquiloculata	21344	205	mixed species	561.9	811.9	250	modern +250	1689	258.683	2500.9	508.683	22871.2	531.75
MD01-2386	Broecker at al., 2008	21	30	1.1	-129.8	2820	1951.6	473-478	18485	200	Planktic ages calibrated using CALIB 5.0.1, MARINE 04	25.5883	15750	262	N.dutertrei, G.sacculifer	17550	90	mixed species	614.5	864.5	250	modern +250	1800	195.888	2664.5	445.888	18214.5	528.5
MD01-2386	Broecker at al., 2008	21	31	1.1	-129.8	2820	1951.6	498-503	19008	200	Planktic ages calibrated using CALIB 5.0.1, MARINE 04	26.1995	16340	137	N.dutertrei, G.sacculifer, P. obliquiloculata	17850	60	mixed species	614.5	864.5	250	modern +250	1510	105.757	2374.5	355.757	18900.7	564.35
MD01-2386	Broecker at al., 2008	21	32	1.1	-129.8	2820	1951.6	523-528	19442	200	Planktic ages calibrated using CALIB 5.0.1, MARINE 04	26.9005	16775	227	N.dutertrei, G.sacculifer, P. obliquiloculata	18550	65	mixed species	614.5	864.5	250	modern +250	1775	166.964	2639.5	416.964	19364.6	550.4
MD98-2181	Broecker et al., 2004	22	33	6	-126	2100	1898.3	1265	19259.7	330.7	Planktic ages calibrated using INTCAL13	65.6812	16725	145.344	N.dutertrei, P. obliquiloculata	18050	130	mixed species	625.8	875.8	250	modern +250	1325	137.886	2200.8	387.886	19315.7	547.3
MD98-2181	Broecker et al., 2004	22	34	6	-126	2100	1898.3	1273	19083.5	520.5	Planktic ages calibrated using INTCAL13	66.7068	16520	246.374	N.dutertrei, G.sacculifer, P. obliquiloculata,G.tumida	17690	130	mixed species	625.8	875.8	250	modern +250	1170	196.977	2045.8	446.977	19083.2	530.8
MD98-2181	Broecker et al., 2004	22	35	6	-126	2100	1898.3	1282	19632.1	370.9	Planktic ages calibrated using INTCAL13	65.3012	17025	150	N.dutertrei, P. obliquiloculata	18350	120	mixed species	625.8	875.8	250	modern +250	1325	135.831	2200.8	385.831	19607.2	591.85
MD98-2165	this study	23	36	-9.64933	-118.338	2100	1745.1	733	19572.7	192.65	Planktic ages calibrated using INTCAL13	37.4502	16864	77	G.ruber	17984	86	mixed species	594.2	844.2	250	modern +250	1120	81.6241	1964.2	331.624	19538.4	588.4
MD98-2165	this study	23	37	-9.64933	-118.338	2100	1745.1	734	19326.5	223.45	Planktic ages calibrated using INTCAL13	37.9788	16675	90	G.ruber	17739	111	mixed species	594.2	844.2	250	modern +250	1064	101.047	1908.2	351.047	19365.1	552.9
MD98-2165	this study	23	38	-9.64933	-118.338	2100	1745.1	746	20632.8	188.8	Planktic ages calibrated using INTCAL13	36.156	17747	82	G.ruber	19373	91	mixed species	594.2	844.2	250	modern +250	1626	86.617	2470.2	336.617	20657.5	629.55
MD98-2165	this study	23	39	-9.64933	-118.338	2100	1745.1	765	22343.6	147.4	Planktic ages calibrated using INTCAL13	34.238	19126	86	G.ruber	20370	95	mixed species	594.2	844.2	250	modern +250	1244	90.6118	2088.2	340.612	22340.5	552.55
RC27-14	Bryan et al., 2010	24	40	18.2533	-57.655	596	798.8	207	18740	350	Stratigraphic alignment to GISP2 via d15N (on GISP2 age)	11.0459				17190	45	mixed species	509.7	759.7	250	modern+250 (no surface age)	936.3	250	1696	625				No surface age
RC27-14	Bryan et al., 2010	24	41	18.2533	-57.655	596	798.8	240	21000	290	Stratigraphic alignment to GISP2 via d15N (on GISP2 age)	11.4286				18530	45	mixed species	509.7	759.7	250	modern+250 (no surface age)	351.3	250	1111	458.5				No surface age
RC27-23	Bryan et al., 2010	25	42	18	-57.6	820	947.6	232	18940	360	Correlated to GISP2 using d15N	12.2492	16340	60	N.dutertrei	17015	35	mixed species	509.7	680	250	strat. Inferred, using INTCAL09	675	49.1172	1355	299.117	18973	549.05
RC27-23	Bryan et al., 2010	25	43	17.9933	-57.59	820	947.6	227	18470	400	Stratigraphic alignment to GISP2 via d15N (on GISP2 age)	12.2902				16450	35	mixed species	509.7	759.7	250	modern+250 (no surface age)	476.3	250	1236	737.5				No surface age
RC27-23	Bryan et al., 2010	25	44	17.9933	-57.59	820	947.6	232	18940	360	Stratigraphic alignment to GISP2 via d15N (on GISP2 age)	12.2492	16340	60	N. dutertrei	17015	35	mixed species	509.7	613	666	inferred from stratigraphy, Intcal13	675	49.1172	1284	715.117	19056.9	1511.1
RC27-23	Bryan et al., 2010	25	45	17.9933	-57.59	820	947.6	237	19420	340	Stratigraphic alignment to GISP2 via d15N (on GISP2 age)	12.2039				17440	35	mixed species	509.7	759.7	250	modern+250 (no surface age)	596.3	250	1356	593				No surface age
RC27-23	Bryan et al., 2010	25	46	17.9933	-57.59	820	947.6	242	19900	320	Stratigraphic alignment to GISP2 via d15N (on GISP2 age)	12.1608				17995	40	mixed species	509.7	759.7	250	modern+250 (no surface age)	746.3	250	1506	536				No surface age
RC27-23	Bryan et al., 2010	25	47	17.9933	-57.59	820	947.6	262	21970	320	Stratigraphic alignment to GISP2 via d15N (on GISP2 age)	11.9254				18940	60	mixed species	509.7	759.7	250	modern+250 (no surface age)	19.3	250	779	596.5				No surface age
TNO57-21	Barker et al., 2010	26	48	-41.1	-7.8	4981	1578.9	230-235	18697.5	400	Stratigraphic alignment	12.3011	16900	80	G.bulloides	18100	110	mixed species	614.7	1481.53	200	strat. Inferred (new agemodel Diz and Barker)	1200	96.1769	2681.53	296.177	18660.5	436.55
TNO57-21	Barker et al., 2010	26	49	-41.1	-7.8	4981	1578.9	240-245	19258.5	400	Stratigraphic alignment	12.462	17400	70	G.bulloides	18250	80	mixed species	614.7	1420.35	200	strat. Inferred (new agemodel Diz and Barker)	850	75.1665	2270.35	275.166	19286	443.95
TNO57-21	Barker et al., 2010	26	50	-41.1	-7.8	4981	1578.9	250-255	19819.5	400	Stratigraphic alignment	12.6138	18000	85	G.bulloides	18700	130	mixed species	614.7	1583.28	200	strat. Inferred (new agemodel Diz and Barker)	700	109.829	2283.28	309.829	19802.2	491.75
TNO57-21	Barker et al., 2010	26	51	-41.1	-7.8	4981	1578.9	280-285	21502.6	400	Stratigraphic alignment	13.0217	18790	90	G.bulloides	19800	120	mixed species	614.7	1035.16	200	strat. Inferred (new agemodel Diz and Barker)	1010	106.066	2045.16	306.066	21441.4	514.4
TNO57-21	Barker et al., 2010	26	52	-41.1	-7.8	4981	1578.9	290-295	22063.7	400	Stratigraphic alignment	13.1438	19300	90	G.bulloides	20800	120	mixed species	614.7	1077.54	200	strat. Inferred (new agemodel Diz and Barker)	1500	106.066	2577.54	306.066	22032.2	425.2
PS-1243-1	Thornalley et al., 2015	27	53	69.37	-6.55	2711	2518.5	62	18800	250	Stratigraphic alignment to NGRIP	3.29787	17450	120	N. pachyderma	24000	290	Miliolida	531	1893	538	inferred from stratigraphy, Intcal13	6550	221.923	8446	759.923	18851.3	1180.7	X	Treated as statistical outlier
PS-1243-1	Thornalley et al., 2015	27	54	69.37	-6.55	2711	2518.5	64.5	20500	250	Stratigraphic alignment to NGRIP	3.14634				20900	160	Miliolida	531	781	250	modern+250 (no surface age)	3117	250	3898	529.5				No surface age
PS-1243-1	Thornalley et al., 2015	27	55	69.37	-6.55	2711	2518.5	67	22050	250	Stratigraphic alignment to NGRIP	3.03855	19790	120	N. pachyderma	26000	270	Miliolida	531	1580	528	inferred from stratigraphy, Intcal13	6210	208.926	7793	736.926	21917.6	1228.4	X	Treated as statistical outlier
SHAK10-10K	Freeman et al., 2016	28	56	37.8	9.5	1127	656.9	216	18438	NaN	Correlation to Hulu/NGRIP	11.7149	16042	119	G.bulloides	15727	63	mixed species	532.9	897	177	ave LGM inferred from stratigraphy, Intcal13	-315	95.2103	582	272.21	18372.6	366.4
SHAK10-10K	Freeman et al., 2016	28	57	37.8	9.5	1127	656.9	252	20623	NaN	Correlation to Hulu/NGRIP	12.2194	18166	90	G.bulloides	17707	74	mixed species	532.9	897	177	ave LGM inferred from stratigraphy, Intcal13	-459	82.3893	438	259.389	20875	465
SHAK14-4G	Freeman et al., 2016	29	58	37.8	9.7	2063	729.7	432	19484	NaN	Correlation to Hulu/NGRIP	22.172	16886	75	G.bulloides	17488	82	mixed species	532.9	897	177	ave LGM inferred from stratigraphy, Intcal13	602	78.578	1499	255.578	19281.7	392.3
SHAK14-4G	Freeman et al., 2016	29	59	37.8	9.7	2063	729.7	488	21418	NaN	Correlation to Hulu/NGRIP	22.7846	18531	89	G.bulloides	18975	87	mixed species	532.9	897	177	ave LGM inferred from stratigraphy, Intcal13	444	88.0057	1341	265.006	21334.8	462.85
SHAK05-3K	Freeman et al., 2016	30	60	37.6	9.7	4670	985.3	120	18940	NaN	Correlation to Hulu/NGRIP	6.3358	16194	79	G.bulloides	17644	90	mixed species	532.9	897	177	ave LGM inferred from stratigraphy, Intcal13	1450	84.6788	2347	261.679	18524.7	359.35
SHAK05-3K	Freeman et al., 2016	30	61	37.6	9.7	4670	985.3	132	19759.5	NaN	Correlation to Hulu/NGRIP	6.68033	17144	91	G.bulloides	18661	141	mixed species	532.9	897	177	ave LGM inferred from stratigraphy, Intcal13	1517	118.663	2414	295.663	19599.2	431.75
SHAK05-3K	Freeman et al., 2016	30	62	37.6	9.7	4670	985.3	160	22529.5	NaN	Correlation to Hulu/NGRIP	7.1018	19536	136	G.bulloides	21031	155	mixed species	532.9	897	177	ave LGM inferred from stratigraphy, Intcal13	1495	145.81	2392	322.81	22529.4	385.4
MD99-2334K (2)	Skinner et al., 2014	31	63	38	10	3146	881.1	286.633	18745	NaN	Correlation to Hulu/NGRIP	15.2912	17533.6	49.2571	G.bulloides	19030	120	mixed species	532.9	1752	200	inferred from stratigraphy, Intcal13	1496.39	91.7231	3248.39	291.723	19102.7	415.7
MD99-2334K (2)	Skinner et al., 2014	31	64	38	10	3146	881.1	306.557	20049.2	NaN	Correlation to Hulu/NGRIP	15.2902	18541.9	52.5506	G.bulloides	20260	130	mixed species	532.9	1546.22	200	inferred from stratigraphy, Intcal13	1718.08	99.1503	3264.3	299.15	20503.7	476.65
MD99-2334K (2)	Skinner et al., 2014	31	65	38	10	3146	881.1	312.833	20689.4	NaN	Correlation to Hulu/NGRIP	15.1204	19068.2	150	G.bulloides	20370	180	mixed species	532.9	1469.4	200	inferred from stratigraphy, Intcal13	1301.85	165.68	2771.25	365.68	21288	516
SHAK03-6K	Freeman et al., 2016	32	66	37.7	10.5	3735	948.1	196	18171	NaN	Correlation to Hulu/NGRIP	10.7864	15349	64	G.bulloides	17025	71	mixed species	532.9	897	177	ave LGM inferred from stratigraphy, Intcal13	1676	67.5907	2573	244.591	17563	440
SHAK03-6K	Freeman et al., 2016	32	67	37.7	10.5	3735	948.1	200	18522	NaN	Correlation to Hulu/NGRIP	10.798	15683	71	G.bulloides	17263	89	mixed species	532.9	897	177	ave LGM inferred from stratigraphy, Intcal13	1580	80.5047	2477	257.505	17990.1	411.1
SHAK03-6K	Freeman et al., 2016	32	68	37.7	10.5	3735	948.1	219	20020.5	NaN	Correlation to Hulu/NGRIP	10.9388	17169	86	G.bulloides	18378	95	mixed species	532.9	897	177	ave LGM inferred from stratigraphy, Intcal13	1209	90.6118	2106	267.612	19624.5	426.45
SHAK03-6K	Freeman et al., 2016	32	69	37.7	10.5	3735	948.1	255	22749	NaN	Correlation to Hulu/NGRIP	11.2093	19589	144	G.bulloides	21034	145	mixed species	532.9	897	177	ave LGM inferred from stratigraphy, Intcal13	1445	144.501	2342	321.501	22598.8	354.8
MD08-3169	this study	33	70	-23.4298	11.7	2975	991.4	62	18979.3	165.3	Planktic ages calibrated using INTCAL13	3.26672	16371	78	G.truncatulinoides	17627	69	mixed species	542.5	792.5	250	modern +250	1256	73.6376	2048.5	323.638	19035	538.05
MD08-3169	this study	33	71	-23.4298	11.7	2975	991.4	70	19913.5	207.55	Planktic ages calibrated using INTCAL13	3.51521	17171	85	G.truncatulinoides	17967	73	mixed species	542.5	792.5	250	modern +250	796	79.2275	1588.5	329.228	19935.5	600.5
MD08-3169	this study	33	72	-23.4298	11.7	2975	991.4	72	19883.8	212.25	Planktic ages calibrated using INTCAL13	3.62105	17148	89	G.truncatulinoides	18261	74	mixed species	542.5	792.5	250	modern +250	1113	81.8444	1905.5	331.844	19905.5	595.45
MD08-3169	this study	33	73	-23.4298	11.7	2975	991.4	90	22133.8	186.85	Planktic ages calibrated using INTCAL13	4.06617	18920	70	N.pachyderma (d)	20496	117	mixed species	542.5	792.5	250	modern +250	1576	96.408	2368.5	346.408	22048.9	537.1
RC24-08	Cleroux et al., 2011*	34	74	-1.3	11.9	550	806.7	82.5	19253	322	Planktic ages calibrated using CALIB 6.0	4.28505	16550	60	N.dutertrei	16790*	60	G.crassaformis	584.6	834.6	250	modern +250	240	60	1074.6	310	19305.5	546.6
MD07-3076	Skinner et al., 2010	35	75	-44.1	14.2	3770	1463.9	125	18379.6	277.778	Correlated Mg/Ca to temperature trends in EDML ice-core	6.80101	17400	120	N.pachyderma (s)	18490	70	mixed species	596.7	2386.52	250	inferred from stratigraphy, Intcal09	1090	98.2344	3476.52	348.234	18226.5	530.55
MD07-3076	Skinner et al., 2010	35	76	-44.1	14.2	3770	1463.9	133	19027.8	231.481	Correlated Mg/Ca to temperature trends in EDML ice-core	6.98978	18220	100	N.pachyderma (s)	19530	120	mixed species	596.7	2339.96	250	inferred from stratigraphy, Intcal09	1310	110.454	3649.96	360.454	19203.5	537.5
MD07-3076	Skinner et al., 2010	35	77	-44.1	14.2	3770	1463.9	137	19398.1	254.63	Correlated Mg/Ca to temperature trends in EDML ice-core	7.06253	18070	130	N.pachyderma (s)	19870	130	mixed species	596.7	1997.25	250	inferred from stratigraphy, Intcal09	1800	130	3797.25	380	19414.5	554.5
MD07-3076	Skinner et al., 2010	35	78	-44.1	14.2	3770	1463.9	145	20509.3	439.815	Correlated Mg/Ca to temperature trends in EDML ice-core	7.06998	19060	130	N.pachyderma (s)	20800	130	mixed species	596.7	1727.61	250	inferred from stratigraphy, Intcal09	1740	130	3467.61	380	20953.5	627.5
MD07-3076	Skinner et al., 2010	35	79	-44.1	14.2	3770	1463.9	161	22870.4	532.407	Correlated Mg/Ca to temperature trends in EDML ice-core	7.03968	20580	130	N.pachyderma (s)	22270	180	mixed species	596.7	1306.01	250	inferred from stratigraphy, Intcal09	1690	157.003	2996.01	407.003	23201.2	594.75
RAPID-17-5P	Thornalley et al., 2011	36	80	61	19	2303	622.4	1005-1007	18050	401	Stratigraphic alignment	55.6787	16350	65	N.pachyderma (s)	18750	80	mixed species	475.5	1420	172	inferred from stratigraphy, Intcal09	2400	72.8869	3820	244.887	18168.9	392.9
RAPID-17-5P	Thornalley et al., 2011	36	81	61	19	2303	622.4	1033-1035	20240	701	Stratigraphic alignment	49.5553	16750	65	N.pachyderma (s)	19450	75	mixed species	475.5	471	194	inferred from stratigraphy, Intcal09	2700	70.1783	3171	264.178	19627	472.95
RAPID-17-5P	Thornalley et al., 2011	36	82	61	19	2303	622.4	1046-1051	21373	701	Stratigraphic alignment	48.9403	18321	63	N.pachyderma (s)	20100	85	mixed species	475.5	1318	233	inferred from stratigraphy, Intcal09	1779	74.8131	3097	307.813	20524.7	576.65
f0076carcs011	Chen et al., 2015	37	83	5.626	26.95	845	845.4	-	21088	126	U-series dates	-				18306.2	118.541	Caryophillia	571.2	821.2	250	modern+250 (no surface age)	5.8	250	827	118.541				Coral, no surface age
MD09-3256	Freeman et al., 2016	38	84	-3.5	35.4	3537	900.7	58	18549.5	300	Stratigraphic alignment, XRF	3.12677	15878	120	G.ruber	16740	117	mixed species	537.4	600	250	ave LGM inferred from stratigraphy, Intcal13	862	118.509	1462	368.509	18482.6	515.4
MD09-3256	Freeman et al., 2016	38	85	-3.5	35.4	3537	900.7	62	19001	300	Stratigraphic alignment, XRF	3.26299	16159	65	G.ruber	17303	75	mixed species	537.4	600	250	ave LGM inferred from stratigraphy, Intcal13	1144	70.1783	1744	320.178	18866.2	559.15
MD09-3256	Freeman et al., 2016	38	86	-3.5	35.4	3537	900.7	66	20116	300	Stratigraphic alignment, XRF	3.28097	17385	105	G.ruber	18355	118	mixed species	537.4	600	250	ave LGM inferred from stratigraphy, Intcal13	970	111.689	1570	361.689	20234.2	582.15
MD09-3256	Freeman et al., 2016	38	87	-3.5	35.4	3537	900.7	68	21270.5	300	Stratigraphic alignment, XRF	3.19692	18544	159	G.ruber	20258	164	mixed species	537.4	600	250	ave LGM inferred from stratigraphy, Intcal13	1714	161.519	2314	411.519	21706.8	633.9
MD09-3257	Freeman et al., 2016	39	88	-4.3	36.3	2344	813.9	193	19461	300	Stratigraphic alignment, XRF	9.91727	16675	90	G.ruber	17829	97	mixed species	527.8	600	250	ave LGM inferred from stratigraphy, Intcal13	1154	93.5655	1754	343.565	19416	548.95
MD09-3257	Freeman et al., 2016	39	89	-4.2	36.4	2344	813.9	189	18850.5	300	Stratigraphic alignment, XRF	10.0263	16252	87	G.ruber	16860	141	mixed species	527.8	600	250	ave LGM inferred from stratigraphy, Intcal13	608	117.154	1208	367.154	18964	551
GS07-150-17/1A	Freeman et al., 2016	40	90	-4.2	37.1	1000	902.5	155	18737	300	Stratigraphic alignment, XRF	8.2724	15818	106	G.ruber	16318	84	mixed species	527.8	600	250	ave LGM inferred from stratigraphy, Intcal13	500	95.6347	1100	345.635	18429.5	504.55
GS07-150-17/1A	Freeman et al., 2016	40	91	-4.2	37.1	1000	902.5	156	18970.5	400	Stratigraphic alignment, XRF	8.22329	16125	110	G.ruber	16176	91	mixed species	527.8	600	250	ave LGM inferred from stratigraphy, Intcal13	51	100.948	651	350.948	18821.8	570.8
GS07-150-17/1A	Freeman et al., 2016	40	92	-4.2	37.1	1000	902.5	162	19666	300	Stratigraphic alignment, XRF	8.23757	16783	86	G.ruber	17110	105	mixed species	527.8	600	250	ave LGM inferred from stratigraphy, Intcal13	327	95.9713	927	345.971	19506.8	566.15
GS07-150-17/1A	Freeman et al., 2016	40	93	-4.2	37.1	1000	902.5	180	22708	400	Stratigraphic alignment, XRF	7.92672	19658	136	G.ruber	19783	118	mixed species	527.8	600	250	ave LGM inferred from stratigraphy, Intcal13	125	127.318	725	377.318	22986.1	532.1
f0115solnm002d	Chen et al., 2015	41	94	10.742	44.558	1097	836.8	-	18614	165	U-series dates	-				16420	93.5894	Solenosmilia	550.6	800.6	250	modern+250 (no surface age)	280.4	250	1081	93.5894				Coral, no surface age
f0115solnm002c	Chen et al., 2015	42	95	10.742	44.558	1097	836.8	-	20106	213	U-series dates	-				17687.3	109.692	Solenosmilia	550.6	800.6	250	modern+250 (no surface age)	217.4	250	1018	109.692				Coral, no surface age
f0115solnm002f	Chen et al., 2015	43	96	10.742	44.558	1097	836.8	-	22311	168	U-series dates	-				19652.4	140.359	Solenosmilia	550.6	800.6	250	modern+250 (no surface age)	456.4	250	1257	140.359				Coral, no surface age
f0115solnm002a	Chen et al., 2015	44	97	10.742	44.558	1097	836.8	-	22316	164	U-series dates	-				18601.8	123.019	Solenosmilia	550.6	800.6	250	modern+250 (no surface age)	113.4	250	914	123.019				Coral, no surface age
GeoB-2104	this study	45	98	-27.285	46.3733	1503	993.3	133	19256.3	211.3	Planktic ages calibrated using INTCAL13	6.90683	16911	76	G.ruber	17464	80	mixed species	584	834	250	modern +250	553	78.0256	1387	328.026	19301.4	546.6
GeoB-2104	this study	45	99	-27.285	46.3733	1503	993.3	143	19406.9	182.9	Planktic ages calibrated using INTCAL13	7.36851	17046	77	G.ruber	17960	112	mixed species	584	834	250	modern +250	914	96.1067	1748	346.107	19436	567.05
GeoB-2104	this study	45	100	-27.285	46.3733	1503	993.3	153	20866.5	269.5	Planktic ages calibrated using INTCAL13	7.33233	18249	107	G.ruber	18547	109	mixed species	584	834	250	modern +250	298	108.005	1132	358.005	20910.2	637.85
GeoB-2104	this study	45	101	-27.285	46.3733	1503	993.3	173	22077.2	264.75	Planktic ages calibrated using INTCAL13	7.83612	19148	117	G.ruber	20083	129	mixed species	584	834	250	modern +250	935	123.146	1769	373.146	21968.5	544.6
KNR-159-5-36GGC	Sortor and Lund, 2011	46	102	-27.5167	46.4667	1268	1013.8	150.5	18310	264	Marine09 Calib 6.0, R=450	8.21955	15500	70	G.ruber	16080	290	Uvigerina	584	834	250	modern +250	580	210.95	1414	460.95	17978.6	112.4
KNR-159-5-36GGC	Sortor and Lund, 2011	46	103	-27.5167	46.4667	1268	1013.8	180.5	20085	155	Marine09 Calib 6.0, R=450	8.98681	17510	60	G.ruber	18000	40	Cibicidoides and Uvigerina	584	834	250	modern +250	490	50.9902	1324	300.99	20248.9	151.1
KNR-159-5-36GGC	Sortor and Lund, 2011	46	104	-27.5167	46.4667	1268	1013.8	182.5	20549	414	Marine09 Calib 6.0, R=450	8.88121	17590	80	G.ruber	18380	100	Cibicidoides and Uvigerina	584	834	250	modern +250	790	90.5539	1624	340.554	20343.2	145.25
KNR-159-5-36GGC	Sortor and Lund, 2011	46	105	-27.5167	46.4667	1268	1013.8	185.5	21892	281	Marine09 Calib 6.0, R=450	8.47341	18780	70	G.ruber	19320	60	Cibicidoides and Uvigerina	584	834	250	modern +250	540	65.192	1374	315.192	21871.6	121.6
KNR-159-5-36GGC	Sortor and Lund, 2011	46	106	-27.5167	46.4667	1268	1013.8	190.5	22621	335	Marine09 Calib 6.0, R=450	8.42138	19340	60	G.ruber	20110	60	Cibicidoides and Uvigerina	584	834	250	modern +250	770	60	1604	310	22469.2	78.2
f0186carcs005	Chen et al., 2015	47	107	14.89	48.153	795	776.9	-	23008	315	U-series dates	-				20219.2	130.458	Caryophillia	412	662	250	modern+250 (no surface age)	448	250	1110	130.458				Coral, no surface age, >23ka, retained
NBP1103-DH40-Dc-3	Chen et al., 2015	48	108	-60.2	57.8	806	1276.4	-	18047	337	U-series dates	-				16564	211.154	Desmophyllum	1142.8	1392.8	250	modern+250 (no surface age)	330.2	250	1723	211.154				Coral, no surface age
NBP1103-DH43-Dc-6	Chen et al., 2015	49	109	-60.2	57.8	823	1276.4	-	19631	378	U-series dates	-				18120.1	225.421	Desmophyllum	1142.8	1392.8	250	modern+250 (no surface age)	459.2	250	1852	225.421				Coral, no surface age
NBP1103-DH43-Dc-1	Chen et al., 2015	50	110	-60.2	57.8	823	1276.4	-	20367	116	U-series dates	-				18959.6	180.718	Desmophyllum	1142.8	1392.8	250	modern+250 (no surface age)	685.2	250	2078	180.718				Coral, no surface age
NBP1103-DH40-Dc-5	Chen et al., 2015	51	111	-60.2	57.8	806	1276.4	-	22578	162	U-series dates	-				20754.2	215.664	Desmophyllum	1142.8	1392.8	250	modern+250 (no surface age)	610.2	250	2003	215.664				Coral, no surface age
NBP0805_DR23_Dc-A-4	Burke & Robinson, 2012	52	112	-57.75	64	819	1160.7	-	20330	345	U-series dates	-				18550	280	D.dianthus	973	1223	250	modern+250 (no surface age)	160.658	250	1383.66	280				Coral, no surface age
NBP0805_DR27_Dc-A-1	Burke & Robinson, 2012	53	113	-57.75	64	1134	1227.7	-	21524	220	U-series dates	-				19450	330	D.dianthus	973	1223	250	modern+250 (no surface age)	87.4914	250	1310.49	330				Coral, no surface age
SO161-SL22	De Pol Holz et al., 2010	54	114	-36.2	73.7	1000	1047.8	685	18180	100	Planktic ages calibrated using CalPal_Hulu_2007	37.6788	15350	70	G. bulloides	15850	100	U.peregrina	608.7	858.7	250	modern +250	500	86.3134	1358.7	336.313	17884.7	593.3
SO161-SL22	De Pol Holz et al., 2010	54	115	-36.2	73.7	1000	1047.8	725	18350	85	Planktic ages calibrated using CalPal_Hulu_2007	39.5095	15700	80	G. bulloides	16250	85	U.peregrina	608.7	858.7	250	modern +250	550	82.5379	1408.7	332.538	18262.3	531.7
SO161-SL22	De Pol Holz et al., 2010	54	116	-36.2	73.7	1000	1047.8	760	18730	75	Planktic ages calibrated using CalPal_Hulu_2007	40.5766	16000	65	G. bulloides	16550	75	U.peregrina	608.7	858.7	250	modern +250	550	70.1783	1408.7	320.178	18563.5	527.5
SO161-SL22	De Pol Holz et al., 2010	54	117	-36.2	73.7	1000	1047.8	785	18790	70	Planktic ages calibrated using CalPal_Hulu_2007	41.7775	16100	75	G. bulloides	16900	70	U.peregrina	608.7	858.7	250	modern +250	800	72.5431	1658.7	322.543	18690.7	559.3
SO161-SL22	De Pol Holz et al., 2010	54	118	-36.2	73.7	1000	1047.8	808	19380	75	Planktic ages calibrated using CalPal_Hulu_2007	41.6925	16600	70	mixed species	17100	75	U.peregrina	608.7	858.7	250	modern +250	500	72.5431	1358.7	322.543	19286	534.95
SO161-SL22	De Pol Holz et al., 2010	54	119	-36.2	73.7	1000	1047.8	818	19760	75	Planktic ages calibrated using CalPal_Hulu_2007	41.3968	16850	75	mixed species	17550	75	U.peregrina	608.7	858.7	250	modern +250	700	75	1558.7	325	19522.8	568.2
SO161-SL22	De Pol Holz et al., 2010	54	120	-36.2	73.7	1000	1047.8	833	19670	90	Planktic ages calibrated using CalPal_Hulu_2007	42.3488	16800	110	mixed species	17550	90	U.peregrina	608.7	858.7	250	modern +250	750	100.499	1608.7	350.499	19480.2	571.75
SO161-SL22	De Pol Holz et al., 2010	54	121	-36.2	73.7	1000	1047.8	843	19830	85	Planktic ages calibrated using CalPal_Hulu_2007	42.5113	16900	85	mixed species	17750	85	U.peregrina	608.7	858.7	250	modern +250	850	85	1708.7	335	19577.2	591.8
SO161-SL22	De Pol Holz et al., 2010	54	122	-36.2	73.7	1000	1047.8	883	20330	100	Planktic ages calibrated using CalPal_Hulu_2007	43.4333	17300	70	mixed species	18000	100	U.peregrina	608.7	858.7	250	modern +250	700	86.3134	1558.7	336.313	20090.1	574.1
MD07-3088	Siani et al., 2013	55	123	-46	75	1536	1328.6	990-991	18065	155	Tephra-based R-age estimates, and Intcal09	54.8021	16295	50	G.bulloides	17255	106.066	mixed species	714.9	964.9	250	modern +250	960	82.9156	1924.9	332.916	18452	504.05
MD07-3088	Siani et al., 2013	55	124	-46	75	1536	1328.6	1020-1021	18235	140	Tephra-based R-age estimates, and Intcal09	55.9364	15990	50	G.bulloides	16925	150	mixed species	714.9	964.9	250	modern +250	935	111.803	1899.9	361.803	18156	528
MD07-3088	Siani et al., 2013	55	125	-46	75	1536	1328.6	1040-1041	18420	105	Tephra-based R-age estimates, and Intcal09	56.4604	15755	45	G.bulloides	17100	60	mixed species	714.9	964.9	250	modern +250	1345	53.033	2309.9	303.033	17890.2	601.8
MD07-3088	Siani et al., 2013	55	126	-46	75	1536	1328.6	1170-1172	18730	165	Tephra-based R-age estimates, and Intcal09	62.4666	16320	45	G.bulloides	17790	60	mixed species	714.9	964.9	250	modern +250	1470	53.033	2434.9	303.033	18475.2	516.2
MD07-3088	Siani et al., 2013	55	127	-46	75	1536	1328.6	1710-1711	19960	205	Tephra-based R-age estimates, and Intcal09	85.6713	17610	50	G.bulloides	18590	100	mixed species	714.9	964.9	250	modern +250	980	79.0569	1944.9	329.057	19990.4	584.5
KNR140 37 JPC	Keigiwin and Schlegel, 2002	56	128	31.7	75.4	2972	760.4	404-408	21116	340	Planktic ages calibrated using CALIB 4.3	19.1324	18260	95	G.inflata	19300	120	U.peregrina	471.1	721.1	250	modern +250	1040	108.224	1761.1	358.224	21270.6	619.4
KNR140 39 GGC	Keigiwin and Schlegel, 2002	57	129	31.7	75.4	2975	760.4	426-432	19551	320	Planktic ages calibrated using CALIB 4.3	21.7892	16900	75	G.ruber	18150	100	mixed species	471.1	721.1	250	modern +250	1250	88.3883	1971.1	338.388	19576.5	580.45
TRI 163-31B	Shackleton et al., 1988	58	130	-3.6	84	3210	1978.9	114	19381	400	Planktic ages calibrated using INTCAL09	5.88205	16700	260	N.dutertrei	18168	330	U.peregrina	688.6	938.6	250	modern +250	1468	297.069	2406.6	547.069	19192.5	545.45
TRI 163-31B	this study	58	131	-3	84	3210	1978.9	131	19160	450	Aligned to ODP1240, and Greenland	6.83715	17240	60	N.dutertrei	18250	70	mixed species	688.6	2082	250	aligned to 1240, R-age inferred	1010	65.192	3092	315.192	18383.2	507.25
TRI 163-31B	this study	58	132	-3	84	3210	1978.9	145	20436.6	450	Aligned to ODP1240, and Greenland	7.09512	19460	90	N.dutertrei	20370	80	mixed species	688.6	2082	250	aligned to 1240, R-age inferred	910	85.1469	2992	335.147	21020	643.95
ODP-1240	this study	59	133	0.0218333	86.4627	2921	2074.8	304	21176.8	270	Strat. alignment of dsw to NGRIP	14.3553	17546	88	N.dutertrei	19668	99	mixed species	688.2	1112.4	250	inferred from stratigraphy, Intcal13	2122	93.6616	3234.4	343.662	19829	620
ODP-1240	de la Fuente et al., 2015	59	134	0.0218333	86.4627	2921	2074.8	316	22099.6	270	Strat. alignment of dsw to NGRIP	14.2989	17484.5	127.914	N.dutertrei	19756	118	mixed species	688.2	1079.44	250	inferred from stratigraphy, Intcal13	2271.5	123.057	3350.94	373.057	19794.3	611.3
ODP-1240	de la Fuente et al., 2015	59	135	0.0218333	86.4627	2921	2074.8	318	22271.2	270	Strat. alignment of dsw to NGRIP	14.2785	19492	154	N.dutertrei	20946	178	mixed species	688.2	1073.95	250	inferred from stratigraphy, Intcal13	1454	166.433	2527.95	416.433	22265.5	546.5
ME0005-24JC	Keigwin & Lehman 2015	60	136	0.022	86.463	2941	2074.8	290-292	21499.2	270.2	Planktic ages calibrated using INTCAL13	13.4889	18400	95	G. sacculifera	20400	170	mixed BF	688.2	938.2	250	modern +250	2000	137.704	2650	387.704	21466	652
VM21-30	Stott et al., 2009	61	137	-1.12167	89.6833	617	1147.6	268	20559.5	2340.25	Stratigraphic alignment (d13C, d18O)	13.0353	20510	80	Globigerinoides ruber	24440	80	Oridorsalis sp.	651.7	3006	3835	inferred from stratigraphy, Intcal13	3930	80	6936	3915	20416.4	7671.6	X	Treated as statistical outlier
VM21-30	Stott et al., 2009	61	138	-1.12167	89.6833	617	1147.6	278	22033.5	2634.4	Stratigraphic alignment (d13C, d18O)	12.6172	21330	80	Globigerinoides ruber	26650	110	Oridorsalis sp.	651.7	2409	4522	inferred from stratigraphy, Intcal13	5320	96.1769	7729	4618.18	22018.9	8676.2	X	Treated as statistical outlier
VM21-30	Stott et al., 2009	61	139	-1.12167	89.6833	617	1147.6	268	20559.5	2340.25	Stratigraphic alignment (d13C, d18O)	13.0353	20510	80	Globigerinoides ruber	24430	90	Uvigerina sp.	651.7	3006	3835	inferred from stratigraphy, Intcal13	3920	85.1469	6926	3920.15	20535.3	7864.7	X	Treated as statistical outlier
VM21-30	Stott et al., 2009	61	140	-1.12167	89.6833	617	1147.6	278	22033.5	2634.4	Stratigraphic alignment (d13C, d18O)	12.6172	21330	80	Globigerinoides ruber	23180	70	Uvigerina sp.	651.7	2409	4522	inferred from stratigraphy, Intcal13	1850	75.1665	4259	4597.17	22039	8612.45
CD38-17	this study	62	141	-1.4	90.3	2580	2029.3	102	19720	350	Planktic ages calibrated using INTCAL09	5.17241	17124	98	N.dutertrei	18441	126	mixed species	651.7	901.7	250	modern +250	1317	112.872	2218.7	362.872	19777.5	597.55
CD38-17	this study	62	142	-1.4	90.3	2580	2029.3	113	21170	450	Planktic ages calibrated using INTCAL09	5.33774	18148	115	N.dutertrei	19609	214	mixed species	651.7	901.7	250	modern +250	1461	171.786	2362.7	421.786	21079.2	627.35
TR163-22	this study	63	143	0.5	92	2830	2035	177	19831.5	604.6	Planktic ages calibrated using INTCAL13	8.93173	17167	77	N.dutertrei	18651	94	mixed species	640.9	890.9	250	modern +250	1484	85.9215	2374.9	335.921	19831.5	604.6
TR163-22	this study	63	144	0.5	92	2830	2035	191	21444	648	Planktic ages calibrated using INTCAL13	8.94697	18468	108	N.dutertrei	20256	135	mixed species	640.9	890.9	250	modern +250	1788	122.248	2678.9	372.248	21444	648
TR163-22	this study	63	145	0.5	92	2830	2035	197	22897.4	534.4	Planktic ages calibrated using INTCAL13	8.6487	19665	85	N.dutertrei	20960	103	mixed species	640.9	890.9	250	modern +250	1295	94.4299	2185.9	344.43	22897.4	534.4
PLDS 7G	Keigwin & Lehman 2015	64	146	-3.338	102.453	3253	1999.9	42-43	19089.7	348.35	Planktic ages calibrated using INTCAL13	2.20015	16425	156.205	G.ruber,G. sacc.	19700	150	Uvigerina	592.8	842.8	250	modern +250	3275	153.134	3925	403.134	19087.8	527.75
PLDS 7G	Keigwin & Lehman 2015	64	147	-3.338	102.453	3253	1999.9	42-43	19089.2	345.85	Planktic ages calibrated using INTCAL13	2.2002	16425	156.205	G.ruber,G. sacc.	19100	150	Cibicidoides	592.8	842.8	250	modern +250	2675	153.134	3325	403.134	19087.8	526.25
PLDS 7G	Keigwin & Lehman 2015	64	148	-3.338	102.453	3253	1999.9	48-49	20526.7	388.7	Planktic ages calibrated using INTCAL13	2.33842	17675	162.788	G.ruber,G. sacc.	20400	160	Uvigerina	592.8	842.8	250	modern +250	2725	161.4	3375	411.4	20564	616.95
PLDS 7G	Keigwin & Lehman 2015	64	149	-3.338	102.453	3253	1963.1	48-49	20526.7	390.35	Planktic ages calibrated using INTCAL13	2.33842	17675	162.788	G.ruber,G. sacc.	20600	160	Cibicidoides	592.8	842.8	250	modern +250	2925	161.4	3575	411.4	20565.9	623.2
MV99-GC38	Lindsay et al., 2016	65	150	23.22	111.08	1270	1801.7	63	18190	310	Stratigraphic alignment to Marchitto 07 (GISP2 on revised Hulu agescale)	3.46344	15735	40	G. ruber	16610	40	Uvigerina spp.	671.8	758	530.409	inferred from stratigraphy, Intcal13	875	40	1633	570.409	18136	1264
MV99-GC38	Lindsay et al., 2016	65	151	23.22	111.08	1270	1801.7	65	18600	378	Stratigraphic alignment to Marchitto 07 (GISP2 on revised Hulu agescale)	3.49462				17100	40	Uvigerina spp.	671.8	921.8	250	modern+250 (no surface age)	839.2	250	1761	1131.08				No surface age
MV99-GC38	Lindsay et al., 2016	65	152	23.22	111.08	1270	1801.7	69	19190	323	Stratigraphic alignment to Marchitto 07 (GISP2 on revised Hulu agescale)	3.59562				17135	40	Uvigerina spp.	671.8	921.8	250	modern+250 (no surface age)	286.2	250	1208	811.462				No surface age
MV99-MC17/GC32/PC10	Lindsay et al., 2016	66	153	23.61	111.56	430	1101.1	383	19480	745	Stratigraphic alignment to Marchitto 07 (GISP2 on revised Hulu agescale)	19.6612	16720	70	G. ruber	17770	60	Uvigerina spp.	671.8	535	1275	inferred from stratigraphy, Intcal13	1050	65.192	1585	1340.19	19536.3	2920.65
PC08-8-116 cm	Marchitto et al., 2007	67	154	23.5	111.6	705	1344.9	547	18120	300	Stratigraphic alignment to GISP2 on revised Hulu agescale	30.1876				16810	40	Uvigerina spp	671.8	921.8	250	modern+250 (no surface age)	962.2	250	1884	270.25				No surface age
PC08-8-125 cm	Marchitto et al., 2007	67	155	23.5	111.6	705	1344.9	556	18410	300	Stratigraphic alignment to GISP2 on revised Hulu agescale	30.201				16680	40	mixed species	671.8	921.8	250	modern+250 (no surface age)	600.2	250	1522	297				No surface age
PC08-7-60.5 cm	Marchitto et al., 2007	68	156	23.5	111.6	705	1344.9	641.5	21140	200	Stratigraphic alignment to GISP2 on revised Hulu agescale	30.3453				19720	60	Uvigerina spp	671.8	921.8	250	modern+250 (no surface age)	1282.2	250	2204	163.5				No surface age
PC08-7-80.5 cm	Marchitto et al., 2007	68	157	23.5	111.6	705	1344.9	661.5	21770	300	Stratigraphic alignment to GISP2 on revised Hulu agescale	30.3859				19640	60	Uvigerina spp	671.8	921.8	250	modern+250 (no surface age)	753.2	250	1675	240.75				No surface age
PC08-7-99.75 cm	Marchitto et al., 2007	68	158	23.5	111.6	705	1344.9	680.8	22390	300	Stratigraphic alignment to GISP2 on revised Hulu agescale	30.4064				19650	80	mixed species	671.8	921.8	250	modern+250 (no surface age)	214.2	250	1136	295				No surface age
KNR73 6PG	Keigwin & Lehman 2015	69	159	4.002	114.187	3805	2045.8	36.5	19317.2	173.15	Planktic ages calibrated using INTCAL13	1.88951	16650	65	G.ruber	18100	110	Cibicidoides	587.8	837.8	250	modern +250	1450	90.3466	2100	340.347	19344.2	563.75
F2-92-P3	van Geen et al., 1996	70	160	35.6	121.6	799	1598.7	298	19349	500	Planktic ages calibrated using INTCAL09	15.4013	16650	220	mixed species	17590	180	mixed species	690.9	940.9	250	modern +250	940	200.998	1880.9	450.998	19083.2	530.2
W8709A-13PC	Lund et al. 2011	71	161	42.1	123	2712	2169.2	267-272	18476	402	Intcal09, cal plk 14C dates	14.4512	15500	40	N.pachyderma (s), G.ruber	16980	90	mixed species	728.4	978.4	250	modern +250	1480	69.6419	2458.4	319.642	17656.9	617.9
W8709A-13PC	Lund et al. 2011	71	162	42.1	123	2712	2169.2	273-278	18496	289	Intcal09, cal plk 14C dates	14.7599	15620	35	N.pachyderma (s), G.ruber	17150	140	mixed species	728.4	978.4	250	modern +250	1530	102.042	2508.4	352.042	17793.7	605.3
W8709A-13PC	Lund et al. 2011	71	163	42.1	123	2712	2169.2	312-317	20942	390	Intcal09, cal plk 14C dates	14.8983	17940	45	N.pachyderma (s), G.ruber	19240	120	mixed species	728.4	978.4	250	modern +250	1300	90.6228	2278.4	340.623	20468.6	616.6
W8709A-13PC	Lund et al. 2011	71	164	42.1	123	2712	2169.2	339-344	22948	348	Intcal09, cal plk 14C dates	14.7725	19640	60	N.pachyderma (s), G.ruber	21490	110	mixed species	728.4	978.4	250	modern +250	1850	88.6002	2828.4	338.6	22501.1	560.1
W8709A-13PC	Mix et al., 1999	71	165	42.1	125.8	2712	2235.2	303.75	20000	420	Based on planktic ages	15.1875	17030	150	mixed species	18630	160	mixed species	698.4	948.4	250	modern +250	1600	155.081	2548.4	405.081	19401	549.95
W8709A-13PC	Mix et al., 1999	71	166	42.1	125.8	2712	2235.2	301.25	19000	400	Based on planktic ages	15.8553	16710	120	mixed species	18360	200	mixed species	698.4	948.4	250	modern +250	1650	164.924	2598.4	414.924	19051.8	546.2
TTN 013-18	Broecker & Clark, 2011	72	167	-2	140	4400	1883.2	39	22300	600	Planktic ages calibrated using INTCAL09	1.74888	19200	65	N.dutertrei	20700	70	mixed species	497.6	747.6	250	modern +250	1500	67.5463	2247.6	317.546	22312.5	537.6
ODP 887	Galbraith et al., 2007	73	168	54.37	148.45	3647	2074.8	107	18584	564	Planktic ages calibrated using CALIB 5.0.2	5.75764	16640	45	G.bulloides	18290	120	Mixed planispiral	863.8	1113.8	250	modern +250	1610	90.6228	2723.8	340.623	18678.8	559.85
ODP 887	Galbraith et al., 2007	73	169	54.37	148.45	3647	2074.8	118	20156	590	Planktic ages calibrated using CALIB 5.0.2	5.85434	17970	713	G.bulloides, N.pachyderma	19580	180	Gyroidinoides	863.8	1113.8	250	modern +250	1610	519.985	2723.8	769.985	20217.5	592.5
MD02-2489	Rae et al., 2014	74	170	55	149	3640	2074.8	250	18663.3	NaN	d18O strat. alignment to Greenland	13.3952	17000.2	80	N.pachyderma (s)	18470	130	mixed species	863.8	1800	250	inferred from stratigraphy, Intcal09/Hulu	1469.77	107.935	3269.77	357.935	18416.1	495.1
NES25-1 GGC27	Cook & Keigwin 2015	75	171	49.601	150.18	995	1749.6	69.0–71.0	19260	250	benthic abundance peaks	3.58255	16750	200	N. pachyderma (s.)	18200	95	U. senticosa	886.7	790	250	see Cook & Keigwin (2015)	1450	156.565	2240	406.565	19303.8	558.25
B34-91	Cook & Keigwin 2015	76	172	49.142	150.337	1227	1926.9	224.0–226.0	19800	130	benthic abundance peaks	11.3131	17200	80	N. pachyderma (s.)	18650	110	U. senticosa	886.7	790	250	see Cook & Keigwin (2015)	1450	96.1769	2240	346.177	19802	623.05
NES25-1 GGC15	Cook & Keigwin 2015	77	173	48.608	150.428	1980	2033.3	169.0–171.0	20450	140	benthic abundance peaks	8.26406	17750	100	N. pachyderma (s.)	19350	130	U. senticosa	886.7	810	250	see Cook & Keigwin (2015)	1600	115.974	2410	365.974	20440.8	607.25
NES25-1 GGC18	Cook & Keigwin 2015	78	174	48.752	150.431	1700	2008	215.0–217.0	18720	120	benthic abundance peaks	11.485	16250	120	N. pachyderma (s.)	17800	140	U. senticosa	886.7	800	250	see Cook & Keigwin (2015)	1550	130.384	2350	380.384	18691.4	553.6
NES25-1 GGC20	Cook & Keigwin 2015	79	175	48.874	150.432	1510	1978.4	229-231	19970	150	benthic abundance peaks	11.4672	17350	100	N. pachyderma (s.)	18700	140	U. senticosa	886.7	810	250	see Cook & Keigwin (2015)	1350	121.655	2160	371.655	19961.5	597.5
CHAT-3K	this study	80	176	-42.6598	167.496	4802	1616.9	105	19416.8	560.75	Planktic ages calibrated using INTCAL13	5.34378	17235	77	G.inflata	17767	113	mixed species	555.5	1160	250	average from MD97-2121 assumed	532	96.6902	1692	346.69	19416.8	560.75
CHAT-3K	this study	80	177	-42.6598	167.496	4802	1616.9	125	21265	624.95	Planktic ages calibrated using INTCAL13	5.8256	18765	65	G.inflata	19310	70	mixed species	555.5	1160	250	average from MD97-2121 assumed	545	67.5463	1705	317.546	21265	624.95
VINO19-4 GGC37	Cook & Keigwin 2015	81	178	50.42	167.732	3300	2044.3	117.0–118.0	19500	110	benthic abundance peaks	6	16950	65	N. pachyderma (s.)	17500	100	U. senticosa	1049.6	810	250	see Cook & Keigwin (2015)	550	84.3356	1360	334.336	19471.4	562.4
RNDB GGC5	Cook & Keigwin 2015	82	179	51.112	167.895	2804	2047.1	75.0–77.0	22520	130	benthic abundance peaks	3.33037	19450	120	Mixed species	21900	160	U. senticosa	1049.6	750	250	see Cook & Keigwin (2015)	2450	141.421	3200	391.421	22545	559.95
RNDB PC13	Cook & Keigwin 2015	83	180	49.725	168.312	2329	2076.4	79.0–82.0	18360	100	benthic abundance peaks	4.30283	15900	60	N. pachyderma (s.)	17350	90	U. senticosa	1049.6	800	250	see Cook & Keigwin (2015)	1450	76.4853	2250	326.485	18328.7	513.7
RNDB PC13	Cook & Keigwin 2015	83	181	49.725	168.312	2329	2076.4	100.0-101.0	20160	150	benthic abundance peaks	4.96032	17500	110	N. pachyderma (s.)	20100	160	U. senticosa	1049.6	780	250	see Cook & Keigwin (2015)	2600	137.295	3380	387.295	20163	588.95
SO201-2-85KL	Max et al., 2013	84	182	57.5	170.4	968	1819.3	135–136	19900	NaN	Based on planktic ages	6.78392	17350	65	N.pachyderma (s)	19210	90	U.peregrina	952.5	1202.5	250	modern +250	1860	78.5016	3062.5	328.502	19784.5	592.45
SO201-2-101KL	Max et al., 2013	85	183	58.9	170.6	630	1582.8	110–111	19730	NaN	Based on planktic ages	5.57527	17310	120	N.pachyderma (s)	18630	200	U.peregrina	952.5	1202.5	250	modern +250	1320	164.924	2522.5	414.924	19730.8	600.75
CHAT-5K	this study	86	184	-40.7833	171.549	4240	1582.7	29	19948.5	590.55	Planktic ages calibrated using INTCAL13	1.43749	17688	107	G.bulloides	19008	86	mixed species	523.8	1160	250	average from MD97-2121 assumed	1320	97.0696	2480	347.07	19948.5	590.55
CHAT-5K	this study	86	185	-40.7833	171.549	4240	1582.7	32	20311	595.95	Planktic ages calibrated using INTCAL13	1.56334	18005	65	G.bulloides	19200	65	mixed species	523.8	1160	250	average from MD97-2121 assumed	1195	65	2355	315	20311	595.95
RR0503 JPC 36	Sikes et al., 2016	87	186	-39.9412	176.224	4389	1592	222-226	25650	40	Kawakawa tephra	8.65497	21770	70	G.inflata	23640	80	mixed species	538.4	471	192	tephra (proximal)	1870	75.1665	2341	267.166	25595.3	331.3		>23ka, retained
S931	Sikes et al., 2016	88	187	-39.4563	176.418	4097	1576.6	81-83	25650	40	Kawakawa tephra	61.4815	22200	80	G.inflata	23190	100	mixed species	538.4	901	202	tephra (proximal)	990	90.5539	1891	292.554	25591.4	353.4		>23ka, retained
RR0503 JPC 79	Sikes et al., 2016	89	188	-36.9587	176.593	1165	943.8	330-332	25650	40	Kawakawa tephra	36.8031	22140	60	G.inflata	22940	170	mixed species	563.3	841	182	tephra (proximal)	800	127.475	1641	309.475	25598.5	313.45		>23ka, retained
RR0503 TC 83	Sikes et al., 2016	90	189	-36.7375	176.64	1627	1410.4	191-192	17906	147	Rerewhakaaitu tephra	10.6668	15835	40	G.inflata	17040	70	mixed species	563.3	1135	162	tephra (proximal)	1205	57.0088	2340	219.009	17900.8	374.2
RR0503 TC 83	Sikes et al., 2016	90	190	-36.7375	176.64	1627	1410.4	192-193	17906	147	Rerewhakaaitu tephra	10.7227	15965	40	G.inflata	17310	230	mixed species	563.3	1265	162	tephra (proximal)	1345	165.076	2610	327.076	17901.1	380.1
RR0503 TC 83	Sikes et al., 2016	90	191	-36.7375	176.64	1627	1410.4	194-195	17906	147	Rerewhakaaitu tephra	10.8344	15580	45	G.inflata	16570	100	mixed species	563.3	880	167	tephra (proximal)	990	77.5403	1870	244.54	17901.2	382.15
RR0503 TC 83	Sikes et al., 2016	90	192	-36.7375	176.64	1627	1410.4	195-196	17906	147	Rerewhakaaitu tephra	10.8902	15515	40	G.inflata	16930	70	mixed species	563.3	815	162	tephra (proximal)	1415	57.0088	2230	219.009	17900.7	372.3
RR0503 JPC 83	Sikes et al., 2016	91	193	-36.7375	176.64	1627	1410.4	155-157	25650	40	Kawakawa tephra	54.9708				22010	150	mixed species	563.3	813.3	250	modern+250 (no surface age)	-102.3	250	711	272				No surface age, >23ka, retained
S794	Sikes et al., 2016	92	194	-36.3098	176.64	2406	1678.7	188-190	25650	40	Kawakawa tephra	65.4581	22020	80	G.inflata	23130	90	mixed species	563.3	721	202	tephra (proximal)	1110	85.1469	1831	287.147	25591.9	349.9		>23ka, retained
RR0503 JPC 64	Sikes et al., 2016	93	195	-37.4223	177.002	665	736.6	155-157	17906	147	Rerewhakaaitu tephra	41.1594	15245	40	G.inflata	15500	40	mixed species	538.4	545	162	tephra (proximal)	255	40	800	202	17900.8	375.15
H213	Sikes et al., 2016	94	196	-37.0417	177.358	2065	1615.8	240-243	25650	40	Kawakawa tephra	63.0019				25610	140	mixed species	563.3	813.3	250	modern+250 (no surface age)	3497.7	250	4311	262				No surface age, >23ka, retained
SO213-76-2	Ronge et al., 2016	95	197	-46.2166	178.028	4339	1446.3	313	20693.7	621.55	Planktic ages calibrated using INTCAL13 (not as published)	15.1254	17850	250	G.bulloides	20900	120	Mixedbenthics	574.5	719	250	Stratigraphic alignment to MD97-2120	3050	196.087	3769	446.087	20698.5	644.45
CHAT-16K	this study	96	198	-42.5333	178.499	1408	1244	39	18622.2	552.2	Planktic ages calibrated using INTCAL13	2.05134	16550	50	mixed species	17190	55	mixed species	553.9	1160	250	average from MD97-2121 assumed	640	52.5595	1800	302.559	18622.2	552.2
S938	Sikes et al., 2016	97	199	-45.075	179.498	3003	1357.2	290-291	25650	40	Kawakawa tephra	52.9045	21640	80	G.inflata	23770	230	mixed species	577.5	341	202	tephra (proximal)	2130	172.192	2471	374.192	25591.5	352.55		>23ka, retained
U939	Sikes et al., 2016	98	200	-44.495	179.502	1300	1110.7	84.5-85	25650	40	Kawakawa tephra	43.3138				25590	380	mixed species	553.9	803.9	250	modern+250 (no surface age)	3487.1	250	4291	502				No surface age, >23ka, retained
CHAT-10K	this study	99	201	-40.0328	179.996	3003	1584.2	283	23586	192	Kawakawa tephra (Vandergoes et al., 2013)	11.9986	20440	140	G.bulloides	23090	130	mixed species	560	1160	250	average from MD97-2121 assumed	2650	135.093	3810	385.093	23209	585		>23ka, retained
SK129-CR02	this study	100	202	3	-76	3800	1958.4	51-53	21997.3	417.3	Planktic ages calibrated using INTCAL13	127.664	18723	83	G.ruber	21520	118	mixed species	500.8	751	250	modern +250	2797	102.012	3548	102.012	21997.3	417.3
GIK17940-2	Sarnthein et al., 2015	101	203	20.1167	-117.383	1727	1913	920	18436	NaN	plateau tuning	49.9024	17660	220	G.sacculifer	17570	105	mixed species	585.8	1260	250	plateau tuning	-90	172.373	1170	172.373	19775.2	531.2
GIK17940-2	Sarnthein et al., 2015	101	204	20.1167	-117.383	1727	1913	930	18898	NaN	plateau tuning	49.2116	18450	140	G.sacculifer	18800	130	mixed species	585.8	1260	250	plateau tuning	350	135.093	1610	135.093	20742.1	344.1
GIK17940-2	Sarnthein et al., 2015	101	205	20.1167	-117.383	1727	1913	942	19453	NaN	plateau tuning	48.4244	19170	140	G.sacculifer	20340	230	mixed species	693.3	1260	250	plateau tuning	1170	190.394	2430	190.394	21666.8	354.75
GIK17940-2	Sarnthein et al., 2015	101	206	20.1167	-117.383	1727	1913	956	20200	NaN	plateau tuning	47.3267	20280	120	G.sacculifer	20660	240	mixed species	577.5	1825	250	plateau tuning	380	189.737	2205	189.737	22265.9	256.9
GIK17940-2	Sarnthein et al., 2015	101	207	20.1167	-117.383	1727	1913	976	21200	NaN	plateau tuning	46.0377	20570	140	G.sacculifer	22090	170	mixed species	607.4	1825	250	plateau tuning	1520	155.724	3345	155.724	22645.2	262.75
MD01-2378	Sarnthein et al., 2015	102	208	-13.0825	-121.788	1738	1676.7	382.5	18306	NaN	plateau tuning	20.8948	17470	90	G.ruber	18250	90	mixed species	607.4	1700	250	plateau tuning	780	90	2480	90	19031.8	192.25
MD01-2378	Sarnthein et al., 2015	102	209	-13.0825	-121.788	1738	1676.7	397.5	18766	NaN	plateau tuning	21.1819	17830	90	G.ruber	18730	90	mixed species	607.4	1700	250	plateau tuning	900	90	2600	90	19439.2	215.25
MD01-2378	Sarnthein et al., 2015	102	210	-13.0825	-121.788	1738	1676.7	417.5	19600	NaN	plateau tuning	21.301	18670	110	G.ruber	19810	110	mixed species	589.8	1875	250	plateau tuning	1140	110	3015	110	20268.3	246.65
MD01-2416	Sarnthein et al., 2015	103	211	51.268	-167.725	2317	2049.2	216.5	19656.4	320.4	Planktic ages calibrated using INTCAL13	11.0142	17990	130	N.pachyderma(s)	19560	140	mixed species	589.8	1710	250	plateau tuning	1570	135.093	3280	135.093	19657.8	316.85
MD01-2416	Sarnthein et al., 2015	103	212	51.268	-167.725	2317	2049.2	225.5	18740.3	224.65	Planktic ages calibrated using INTCAL13	12.0329	17200	120	N.pachyderma(s)	20580	155	mixed species	590	1710	250	plateau tuning	3380	138.609	5090	138.609	18741.5	217.55
PS2644-5	Sarnthein et al., 2015	104	213	67.8667	21.765	777	551.3	105	18000	NaN	plateau tuning	5.83333	17500	100	N.pachyderma(s)	16950	100	mixed species	539.5	1920	250	plateau tuning	-550	100	1370	100	18828.8	184.15
PS2644-5	Sarnthein et al., 2015	104	214	67.8667	21.765	777	551.3	107	18971.1	227.9	Planktic ages calibrated using INTCAL13	5.64016	17617.7	113.157	N.pachyderma(s)	15790	120	mixed species	539.5	1920	250	plateau tuning	-1827.66	116.629	92.3397	116.629	18972.2	237.25
PS2644-5	Sarnthein et al., 2015	104	215	67.8667	21.765	777	551.3	110	19272	250	Planktic ages calibrated using INTCAL13	5.70776	17900	100	N.pachyderma(s)	17480	110	mixed species	539.5	1920	250	plateau tuning	-420	105.119	1500	105.119	19271.8	251.2
PS2644-5	Sarnthein et al., 2015	104	216	67.8667	21.765	777	551.3	114	20019.8	281.85	Planktic ages calibrated using INTCAL13	5.69435	18810	110	N.pachyderma(s)	18960	120	mixed species	539.5	2210	250	plateau tuning	150	115.109	2360	115.109	20019.8	282.8
PS2644-5	Sarnthein et al., 2015	104	217	67.8667	21.765	777	551.3	115	20214.7	292.35	Planktic ages calibrated using INTCAL13	5.68894	18951.8	129.388	N.pachyderma(s)	18900	130	mixed species	539.5	2210	250	plateau tuning	-51.8388	129.694	2158.16	129.694	20213.8	300.2
PS2644-5	Sarnthein et al., 2015	104	218	67.8667	21.765	777	551.3	118	20407.8	209.25	Planktic ages calibrated using INTCAL13	5.78212	19130	90	N.pachyderma(s)	19450	130	mixed species	539.5	2200	250	plateau tuning	320	111.803	2520	111.803	20407.3	211.7
PS2644-5	Sarnthein et al., 2015	104	219	67.8667	21.765	777	551.3	123	20740.7	303.7	Planktic ages calibrated using INTCAL13	5.93037	19288.4	125.593	N.pachyderma(s)	17740	160	mixed species	539.5	2100	250	plateau tuning	-1548.44	143.829	551.565	143.829	20740.5	297.5
PS2644-5	Sarnthein et al., 2015	104	220	67.8667	21.765	777	551.3	123	21420	NaN	plateau tuning	5.7423	19210	126	N.pachyderma(s)	18850	265	mixed species	539.5	2100	250	plateau tuning	-360	207.486	1740	207.486	20639.5	298.45
KNR 140 JPC22	Keigwin & Swift, 2017	105	221	28.2464	74.4071	4712	897.8	169.5	18594	95	Calib 6.1, 400yr R-age (cal. curve unknown)	9.11584	15700	95	G.inflata	17150	140	N. umbonifera	698.4	250	250	modern +250	1450	119.635	1700	119.635	17942.3	230.65
KNR 140 12JPC	Keigwin & Swift, 2017	106	222	29.0741	54.7557	4250	919.8	231.5	18611	65	Calib 6.1, 400yr R-age (cal. curve unknown)	12.4389	15750	75	G.inflata	17300	95	N. umbonifera	698.4	250	250	modern +250	1550	85.5862	1800	85.5862	18019.1	161.9
KNR 140 12JPC	Keigwin & Swift, 2017	106	223	29.0741	54.7557	4250	919.8	259	19314	89	Calib 6.1, 400yr R-age (cal. curve unknown)	13.41	16450	130	G.inflata	17900	110	N. umbonifera	607.4	250	250	modern +250	1450	120.416	1700	120.416	18859.3	255.65
KNR197/10 42CDH	Keigwin & Swift, 2017	107	224	43.4645	54.7557	3870	776.3	668.5	18673	125	Calib 6.1, 400yr R-age (cal. curve unknown, uncertainty approximated)	35.8004	15850	75	G.inflata	17300	65	U. peregrina	584.4	834.4	250	modern +250	1450	70.1783	1700	70.1783	18213.5	181.55
KNR197/10 42CDH	Keigwin & Swift, 2017	107	225	43.4645	54.7557	3870	776.3	900.5	21567	350	Calib 6.1, 400yr R-age (cal. curve unknown, uncertainty approximated)	41.7536	18450	160	G.inflata	19800	85	U. peregrina	584.4	834.4	250	modern +250	1350	128.111	1600	128.111	21388.5	423.55
KNR197/10 42CDH	Keigwin & Swift, 2017	107	226	43.4645	54.7557	3870	776.3	821.5	19712	220	Calib 6.1, 400yr R-age (cal. curve unknown, uncertainty approximated)	41.6751	16950	100	G.inflata	18050	65	U. peregrina	584.4	834.4	250	modern +250	1100	84.3356	1350	84.3356	19426.2	248.15
KNR197/10 42CDH	Keigwin & Swift, 2017	107	227	43.4645	54.7557	3870	776.3	832.5	20040	150	Calib 6.1, 400yr R-age (cal. curve unknown, uncertainty approximated)	41.5419	17250	65	G.inflata	18550	90	U. peregrina	584.4	834.4	250	modern +250	1300	78.5016	1550	78.5016	19804.5	164.5
KNR140 26GGC	Keigwin & Swift, 2017	108	228	29.7	73.4005	3845	829.5	329	19418	220	Calib 6.1, 400yr R-age (cal. curve unknown, uncertainty approximated)	16.943	16650	100	G.inflata	17650	140	N. umbonifera	607.4	250	250	modern +250	1000	121.655	1250	121.655	19060.6	224.6
HU89038 PC8	Keigwin & Swift, 2017	109	229	33.6867	57.6133	4425	870.9	575	19476	88	Calib 6.1, 400yr R-age (cal. curve unknown)	29.5235	16700	90	G.inflata	18200	160	bivalve	607.4	250	250	modern +250	1500	129.808	1750	129.808	19121.2	223.75
KNR 178 2GGC	Keigwin & Swift, 2017	110	230	36.1202	72.292	3927	813.4	164	19510	70	Calib 6.1, 400yr R-age (cal. curve unknown)	8.40595	16850	60	G.inflata	18500	75	U. peregrina	607.4	250	250	modern +250	1650	67.9154	1900	67.9154	19309.7	165.65
KNR 178 2GGC	Keigwin & Swift, 2017	110	231	36.1202	72.292	3927	813.4	188	20290	106	Calib 6.1, 400yr R-age (cal. curve unknown)	9.26565	17500	70	G.inflata	18750	75	U. peregrina	584.4	250	250	modern +250	1250	72.5431	1500	72.5431	20115.4	159.4
KNR 178 2GGC	Keigwin & Swift, 2017	110	232	36.1202	72.292	3927	813.4	212	20371	118	Calib 6.1, 400yr R-age (cal. curve unknown)	10.407	17600	60	G.inflata	18650	75	U. peregrina	1087.3	250	250	modern +250	1050	67.9154	1300	67.9154	19637.7	137.3
KNR 178 2GGC	Keigwin & Swift, 2017	110	233	36.1202	72.292	3927	813.4	228	21419	99	Calib 6.1, 400yr R-age (cal. curve unknown)	10.6448	18350	70	G.inflata	19550	70	U. peregrina	1087.3	250	250	modern +250	1200	70	1450	70	20515.2	163.2
KNR197/10 17GGC	Keigwin & Swift, 2017	111	234	36.405	48.5398	5010	903.5	182	20438	120	Calib 6.1, 400yr R-age (cal. curve unknown, uncertainty approximated)	8.90498	17700	40	G.inflata	18900	120	Cibicidoides	1087.3	250	250	modern +250	1200	89.4427	1450	89.4427	19740.6	113.4
PS75/100-4	Ronge et al., 2016	112	235	-45.7568	-177.149	2498	1343	68	20264.8	345.85	Planktic ages calibrated using INTCAL13 (not as published)	3.35556	17650	150	G.bulloides	25400	500	mixed species	517.6	857	250	Stratigraphic alignment to MD97-2120	7750	369.121	8607	619.121	20244.2	602.25	X	Treated as statistical outlier
PS75/100-4	Ronge et al., 2016	112	236	-45.7568	-177.149	2498	1343	72	21637.6	236.6	Planktic ages calibrated using INTCAL13 (not as published)	3.32754	18750	100	G.bulloides	26700	260	mixed species	517.6	877	250	Stratigraphic alignment to MD97-2120	7950	196.977	8827	446.977	21629.3	637.7	X	Treated as statistical outlier
PS75/059-2	Ronge et al., 2016	113	237	-54.215	125.425	3613	1379.6	62	20796	239.05	Planktic ages calibrated using INTCAL13 (not as published)	2.98134	20700	100	G.bulloides	25200	660	mixed species	517.6	3456	250	Stratigraphic alignment to MD97-2120	4500	472.017	7956	722.017	20834.5	627.55	X	Treated as statistical outlier
RR0503 JPC06	Sikes et al., 2016	114	238	-45.6083	178.8	3385	1397.8	90-92	25650	40	Kawakawa tephra	3.54776				30360	680	mixed species	517.6	827.5	250	modern+250 (no surface age)	8233.5	250	9061	802			X	Treated as statistical outlier, no surface age, >23ka
Sonne 50-37KL	Broecker et al., 1990	115	239	18.9	-115.8	2695	1989.3	175-180	18374.7	401.3	Planktic ages calibrated using INTCAL13	9.66002	15900	80	G.sacculifer, P.obliquiloculata	17430	140	mixed species	517.6	857.4	250	modern +250	1530	114.018	2387.4	364.018	18374.7	401.3
Sonne 50-37KL	Broecker et al., 1990	115	240	18.9	-115.8	2695	1989.3	195-200	20040.7	458.7	Planktic ages calibrated using INTCAL13	9.85495	17360	110	G.sacculifer, P.obliquiloculata	18940	160	mixed species	517.6	857.4	250	modern +250	1580	137.295	2437.4	387.295	20040.7	458.7
Sonne 50-37KL	Broecker et al., 1990	115	241	18.9	-115.8	2695	1989.3	205-210	20132.6	475.4	Planktic ages calibrated using INTCAL13	10.3067	17455	190	G.sacculifer, P.obliquiloculata	19445	190	mixed species	517.6	857.4	250	modern +250	1990	190	2847.4	440	20132.6	475.4
Vema 28-122	Broecker et al., 1990	116	242	11.9	78.7	1800	742.6	115-123	19645.2	483.85	Planktic ages calibrated using INTCAL13	6.05747	17045	100	G.sacculifer, P.obliquiloculata	17300	150	mixed species	588.1	839.8	250	modern +250	255	127.475	1094.8	377.475	19645.2	483.85
Vema 28-122	Broecker et al., 1990	116	243	11.9	78.7	1800	742.6	123-125	20222.5	467.5	Planktic ages calibrated using INTCAL13	6.13178	17525	145	G.sacculifer, P.obliquiloculata	17610	180	mixed species	416.4	839.8	250	modern +250	85	163.44	924.8	413.44	20222.5	467.5
Vema 28-122	Broecker et al., 1990	116	244	11.9	78.7	1800	742.6	129-139	21147.8	518.85	Planktic ages calibrated using INTCAL13	6.33634	18245	405	G.sacculifer, P.obliquiloculata	18530	420	mixed species	389.3	839.8	250	modern +250	285	412.568	1124.8	662.568	21147.8	518.85
Knorr 110-82GGC	Broecker et al., 1990	117	245	4.3	43.5	2816	879.9	35-38	18484.3	410.65	Planktic ages calibrated using INTCAL13	1.97464	16020	145	G.sacculifer, P.obliquiloculata	16130	240	mixed species	588.1	789.5	250	modern +250	110	198.274	899.5	448.274	18484.3	410.65
Knorr 110-82GGC	Broecker et al., 1990	117	246	4.3	43.5	2816	879.9	40-43	19690.7	475.35	Planktic ages calibrated using INTCAL13	2.1076	17085	255	G.sacculifer, P.obliquiloculata	17870	370	mixed species	389.3	789.5	250	modern +250	785	317.746	1574.5	567.746	19690.7	475.35
Knorr 110-82GGC	Broecker et al., 1990	117	247	4.3	43.5	2816	879.9	45-48	20399.3	471.35	Planktic ages calibrated using INTCAL13	2.27948	17650	190	G.sacculifer, P.obliquiloculata	17900	640	mixed species	471.1	789.5	250	modern +250	250	472.07	1039.5	722.07	20399.3	471.35
Knorr 110-66GGC	Broecker et al., 1990	118	248	4.6	43.4	3547	926.8	49-53	19525	479.05	Planktic ages calibrated using INTCAL13	2.61204	16945	115	G.sacculifer, P.obliquiloculata	17690	150	mixed species	449.1	789.5	250	modern +250	745	133.651	1534.5	383.651	19525	479.05
Knorr 110-66GGC	Broecker et al., 1990	118	249	4.6	43.4	3547	926.8	53-58	20980.4	513.65	Planktic ages calibrated using INTCAL13	2.64532	18100	120	G.sacculifer, P.obliquiloculata	18630	180	mixed species	539.5	789.5	250	modern +250	530	152.971	1319.5	402.971	20980.4	513.65
Knorr 110-66GGC	Broecker et al., 1990	118	250	4.6	43.4	3547	926.8	56-61	21989.7	431.8	Planktic ages calibrated using INTCAL13	2.66034	18920	135	G.sacculifer, P.obliquiloculata	19540	220	mixed species	588.1	789.5	250	modern +250	620	182.517	1409.5	432.517	21989.7	431.8
Knorr 110-50GGC	Broecker et al., 1990	119	251	4.9	43.2	3995	939.9	22-27	19426.7	475.3	Planktic ages calibrated using INTCAL13	1.26115	16853	130	G.sacculifer, P.obliquiloculata	17110	190	mixed species	588.1	789.5	250	modern +250	257	162.788	1046.5	412.788	19426.7	475.3
Knorr 110-50GGC	Broecker et al., 1990	119	252	4.9	43.2	3995	939.9	27-32	20127.5	467.5	Planktic ages calibrated using INTCAL13	1.46566	17450	115	G.sacculifer, P.obliquiloculata	18360	200	mixed species	539.5	789.5	250	modern +250	910	163.133	1699.5	413.133	20127.5	467.5
Knorr 110-50GGC	Broecker et al., 1990	119	253	4.9	43.2	3995	939.9	31-36	21346	500.05	Planktic ages calibrated using INTCAL13	1.56938	18405	205	G.sacculifer, P.obliquiloculata	19110	190	mixed species	539.5	789.5	250	modern +250	705	197.642	1494.5	447.642	21346	500.05
Knorr 110-50GGC	Broecker et al., 1990	119	254	4.9	43.2	3995	939.9	35-40	22247.5	530.5	Planktic ages calibrated using INTCAL13	1.68558	19195	245	G.sacculifer, P.obliquiloculata	20360	220	mixed species	454.3	789.5	250	modern +250	1165	232.836	1954.5	482.836	22247.5	530.5
ODP 1019	Mix et al., 1999	120	255	41.7	124.9	980	1750.7	954	18100	390	Planktic ages calibrated using CALIB 4.1	52.7072	16040	140	mixed species	17480	280	mixed species	539.5	948.4	250	modern +250	1440	221.359	2388.4	471.359	18230.6	433.6
ODP 1019	Mix et al., 1999	120	256	41.7	124.9	980	1750.7	1055	20980	470	Planktic ages calibrated using CALIB 4.1	50.286	18550	210	mixed species	19080	190	mixed species	588.1	948.4	250	modern +250	530	200.25	1478.4	450.25	21152.9	511.1
Removed from database:
MV99-MC17/GC32/PC10	Lindsay et al., 2016	66	-	23.61	111.56	430		369	17920	1746	Stratigraphic alignment to Marchitto 07 (GISP2 on revised Hulu agescale)	20.5915	17200	70	G. ruber	23440	130	Uvigerina spp.	671.8	2195	2491.5	inferred from stratigraphy, Intcal13	6240	104.403	8435	2595.9	12258.7	21.4	X	Removed, Not LGM using Intcal13
MD01-2416	Sarnthein et al., 2015	103	-	51.268	-167.725	2317	2049.2	208.5	17448	293	Planktic ages calibrated using INTCAL13	11.9498	16050	110	N.pachyderma(s)	19570	70	mixed species	590	1710	250	plateau tuning	3520	92.1954	5230	92.1954	17448.2	293.85	X	Removed, Not LGM using Intcal13
KNR197/10 42CDH	Keigwin & Swift, 2017	107	-	43.4645	54.7557	3870	776.3	580.5	18221	200	Calib 6.1, 400yr R-age (cal. curve unknown, uncertainty approximated)	31.8588	15300	95	G.inflata	17050	70	U. peregrina	584.4	834.4	250	modern +250	1750	83.4416	2539.5	83.4416	17687	209	X	Removed, Not LGM using Intcal13
RR0503 JPC 64	Sikes et al., 2016	93	-	-37.4223	177.002	665	736.6	149	17906	147	Rerewhakaaitu tephra	8.32123	15020	60	G.inflata	14630	60	mixed species	538	320	182	tephra (proximal)	-390	60	-70	242	17901.8	413.8	X	Removed as not physically plausible (negative offset from atmosphere)
S794	Sikes et al., 2016	92	-	-36.3098	176.64	2406	1678.7	183-185	25650	40	Kawakawa tephra	7.17349	19450	70	G.inflata	22370	80	mixed species	563	-1849	192	tephra (proximal)	2920	75.1665	1071	267.166	25595	333	X	Removed as not physically plausible (negative offset from atmosphere)
S931	Sikes et al., 2016	88	-	-39.4563	176.418	4097	1576.6	69-70	25650	40	Kawakawa tephra	2.69006	20430	70	G.inflata	22070	290	mixed species	538	-869	192	tephra (proximal)	1640	210.95	771	402.95	25594	337.95	X	Removed as not physically plausible (negative offset from atmosphere)
RC27-23	Bryan et al., 2010	25	-	17.9933	-57.59	820	947.6	222	17990	430	Stratigraphic alignment to GISP2 via d15N (on GISP2 age)	12.3402	12305	30	N. dutertrei	14950	35	mixed species	510	-2521	750.5	inferred from stratigraphy, Intcal13	2645	32.596	124	783.096	17858	1850	X	Removed as not physically plausible (negative offset from atmosphere)
MV99-MC17/GC32/PC10	Lindsay et al., 2016	66	-	23.61	111.56	430		376	18710	1240	Stratigraphic alignment to Marchitto 07 (GISP2 on revised Hulu agescale)	20.0962	15160	60	G. ruber	14405	45	Uvigerina spp.	671.8	-479	1996	inferred from stratigraphy, Intcal13	-755	53.033	-1234	2049.03	18493	4709.2	X	Removed as not physically plausible (negative offset from atmosphere)
RC27-14	Bryan et al., 2010	24	-	18.2533	-57.655	596	798.8	225	19980	300	Stratigraphic alignment to GISP2 via d15N (on GISP2 age)	11.2613				16315	40	mixed species	510						-246	517.5			X	Removed as not physically plausible (negative offset from atmosphere), no surface age
RR0503 JPC 79	Sikes et al., 2016	89	-	-36.9587	176.593	1165	943.8	273-75	25650	40	Kawakawa tephra	36.8031	21250	60	G.inflata	21860	60	mixed species	563	-49	182	tephra (proximal)	610	60	561	242	25597.8	317.75	X	Removed as not physically plausible (negative offset from atmosphere)
